# Supplementary material for: Modeling the Phase Transition in Hydrophobic Weak Polyelectrolyte Gels under Compression
Source: Gels. 2023 Mar 22;9(3):259. doi: 10.3390/gels9030259 (PMC10048452; doi:10.3390/gels9030259)
Supplement: Supplementary file 1 [file gels-09-00259-s001.zip]

Archive with 1 entries (1 files):
- gels-2254340-supplementary.pdf
